# Supplementary material for: Functional Study on the Key Gene LaLBD37 Related to the Lily Bulblets Formation
Source: Int J Mol Sci. 2024 Aug 30;25(17):9456. doi: 10.3390/ijms25179456 (PMC11395201; doi:10.3390/ijms25179456)
Supplement: Supplementary file 1 [file ijms-25-09456-s001.zip]

Archive with 1 entries (1 files):
- ijms-3155983-supplementary.pdf
